# Supplementary material for: Sensitivity of Diffusion Tensor Imaging for Assessing Injury Severity in a Rat Model of Isolated Diffuse Axonal Injury: Comparison with Histology and Neurological Assessment
Source: Int J Mol Sci. 2025 Jul 29;26(15):7333. doi: 10.3390/ijms26157333 (PMC12347101; doi:10.3390/ijms26157333)
Supplement: Supplementary file 1 [file ijms-26-07333-s001.zip]

Archive with 2 entries (2 files):
- Suppliment_table_S1.xlsx
- __MACOSX/._Suppliment_table_S1.xlsx
