# Supplementary material for: Sensitivity of Diffusion Tensor Imaging for Assessing Injury Severity in a Rat Model of Isolated Diffuse Axonal Injury: Comparison with Histology and Neurological Assessment
Source: Int J Mol Sci. 2025 Jul 29;26(15):7333. doi: 10.3390/ijms26157333 (PMC12347101; doi:10.3390/ijms26157333)
Supplement: Supplementary file 1 [file ijms-26-07333-s001.zip › Suppliment_table_S1.xlsx]

## Sheet: Colored Data
										Stady groups	ROI	β-APP	NSS	MRI
														FA	RA	AD	MD	RD
										DABI mild	Thalamus	2	15	40	47		236	29
										DABI mild	Hypothalamus	2		41	41	691	11862	529
										DABI mild	Neocortex	2		11	8	15	60	2078
										DABI mild	Hippocampus	2		49	35	30	40	218
										DABI mild	Corpus Callosum	2		16	19	1289	1960	49
										DABI mild	W. Brain			6	11	74	1584	112
										DABI moderate	Thalamus	2	6	4	3	26	279	24
										DABI moderate	Hypothalamus	2		7	6	1092	342	2074
										DABI moderate	Neocortex	3		2	2	13	302	40
										DABI moderate	Hippocampus	3		7	5	40	201	218
										DABI moderate	Corpus Callosum	2		6	7	60	2274	28
										DABI moderate	W. Brain			2	2	22	1271	21
										DABI severe	Thalamus	2	5	2	3	7	12	297
										DABI severe	Hypothalamus	2		6	6	19	2	16
										DABI severe	Neocortex	3		5	4	14	86	520
										DABI severe	Hippocampus	3		5	3	12	25	2109
										DABI severe	Corpus Callosum	2		91	194	14	9	29
										DABI severe	W. Brain			2	2	3	7	1137
